# Supplementary material for: Integrated Biomimetic 2D-LC and Permeapad® Assay for Profiling the Transdermal Diffusion of Pharmaceutical Compounds
Source: Molecules. 2026 Jan 21;31(2):379. doi: 10.3390/molecules31020379 (PMC12843750; doi:10.3390/molecules31020379)
Supplement: Supplementary file 1 [file molecules-31-00379-s001.zip]

Archive with 1 entries (1 files):
- molecules-4042909-supplementary.pdf
